# Supplementary material for: Bridging the Gap in Policy Implementation through a Health Equity Lens: Insights from a 2-Year Study on Measurement Development
Source: Nutrients. 2024 Oct 2;16(19):3357. doi: 10.3390/nu16193357 (PMC11478687; doi:10.3390/nu16193357)
Supplement: Supplementary file 1 [file nutrients-16-03357-s001.zip]

Archive with 1 entries (1 files):
- nutrients-3169256-supplementary.pdf
